# Supplementary material for: Management of Cardiovascular Implantable Electronic Device Infection Utilizing a Multidisciplinary Team: A Retrospective Cohort Study
Source: Open Forum Infect Dis. 2025 Mar 10;12(4):ofaf148. doi: 10.1093/ofid/ofaf148 (PMC11949750; doi:10.1093/ofid/ofaf148)
Supplement: ofaf148_Supplementary_Data [file ofaf148_supplementary_data.zip]

Archive with 2 entries (2 files):
- CIEDI Supplemental Table 1.docx
- CIEDI Supplemental Table 2.docx
